# Supplementary material for: Calves disbudded with local nerve block and analgesic show conditioned place aversion two days later but not in the hours post-disbudding
Source: Anim Welf. 2026 Apr 20;35:e25. doi: 10.1017/awf.2026.10082 (PMC13101027; doi:10.1017/awf.2026.10082)
Supplement: Ledger et al. supplementary material [file S0962728626100827sup001.zip]

Archive with 3 entries (3 files):
- R code.r
- Supplementary Figures.docx
- Data Final.csv
