# Supplementary material for: Calves disbudded with local nerve block and analgesic show conditioned place aversion two days later but not in the hours post-disbudding
Source: Anim Welf. 2026 Apr 20;35:e25. doi: 10.1017/awf.2026.10082 (PMC13101027; doi:10.1017/awf.2026.10082)
Supplement: Ledger et al. supplementary material [file S0962728626100827sup001.zip › R code.r]

rm(list = ls())
library(ggplot2)
library(lme4)
library(lmerTest)
library(BayesFactor)

setwd("/Users/...")
data = read.csv("/Users/ben/Downloads/Fw_ Disbudding paper final draft/SM_data.csv")

attach(data)
data_Exp2 = subset(data, Treatment == "D" & Experiment == "2") #Only focus on values of time spent in Disbudding pen, separate experiments
data_Exp1 = subset(data, Treatment == "D" & Experiment == "1")

#Experiment 1----
#Time spent----
attach(data_Exp1)
ggplot(data_Exp1, aes(x = factor(Order), y = Time_30-900))+ 
  geom_boxplot()+
  geom_point()+
  theme_classic()

#full model
lm2 = lm(data = data_Exp1, (Time_30-900)~Time_hab + Breed + Sex + Colour + factor(Order))
plot(fitted(lm2), residuals(lm2))
summary(lm2)

#simplified model - no order
lm2s = lm(data = data_Exp1, (Time_30-900)~1)
plot(fitted(lm2s), residuals(lm2s))
summary(lm2s)

t_test_result <- t.test(data_Exp1$Time_30-900, mu = 0)
t_test_result

str(data_Exp1)
data_Exp1$Time_30 <- as.numeric(data_Exp1$Time_30)

bf_onesample <- ttestBF(x = data_Exp1$Time_30, mu = 900)
bf_onesample

bf_df <- extractBF(bf_onesample, onlybf = TRUE)  # returns numeric BF10
bf_df # 0.5192407

BF10 <- as.numeric(bf_df)
BF01 <- 1 / BF10
BF01 # 1.925889
#--> This suggest that the data is inconclusive (could be either way)

#simplified model enough?
anova(lm2,lm2s)

# same analysis for order effect
# t-tests for subgroups

Disbudding1_1<-subset(data_Exp1,Order=="1")
Disbudding2_1<-subset(data_Exp1,Order=="2")

t_test_result <- t.test(Disbudding1_1$Time_30-900, mu = 0)
t_test_result # t = 1.7116, df = 8, p-value = 0.1253

t_test_result <- t.test(Disbudding2_1$Time_30-900, mu = 0)
t_test_result # t = 0.30503, df = 9, p-value = 0.7673

bf_onesample_1 <- ttestBF(x = Disbudding1_1$Time_30, mu = 900)
bf_onesample_1 # 

bf_onesample_2 <- ttestBF(x = Disbudding2_1$Time_30, mu = 900)
bf_onesample_2 # 

bf_df_1 <- extractBF(bf_onesample_1, onlybf = TRUE)  # returns numeric BF10
bf_df_1 # 0.9336248

bf_df_2 <- extractBF(bf_onesample_2, onlybf = TRUE)  # returns numeric BF10
bf_df_2 # 0.3213922

BF10 <- as.numeric(bf_df_1)
BF01 <- 1 / BF10
BF01 # 1.071094

BF10 <- as.numeric(bf_df_2)
BF01 <- 1 / BF10
BF01 # 3.111463

#First pen entered----
data_Exp1$first_pen_DB = ifelse(first_pen_test == "yes", 1, 0) #Change to binary: is the first pen entered the disbudding one?
attach(data_Exp1)
ggplot(data_Exp1, aes(x = factor(first_pen_DB), fill = factor(first_pen_DB)))+
  geom_bar()
chisq.test(c(11,8))

#Where laid down----
data_Exp1$pen_ld_DB = ifelse(first_lied == "yes", 1,
                             ifelse(first_lied == "no", 0, NA)) #Change to binary: is pen laid down in the disbudding one? (NA = did not lay down)
attach(data_Exp1)
ggplot(data_Exp1, aes(x = factor(pen_ld_DB), fill = factor(pen_ld_DB)))+
  geom_bar()
chisq.test(c(7,7))


#Experiment 2----
#Time spent----
attach(data_Exp2)
ggplot(data_Exp2, aes(x = factor(Order), y = Time_30-900))+ 
  geom_boxplot()+
  geom_point()+
  theme_classic()
#full model
lm1 = lm(data = data_Exp2, (Time_30-900)~Time_hab + Breed + Sex + Colour + factor(Order))
plot(fitted(lm1), residuals(lm1))
summary(lm1)

#simplified model
lm1s = lm(data = data_Exp2, (Time_30-900)~factor(-Order))
plot(fitted(lm1s), residuals(lm1s))
summary(lm1s)

# t-tests for subgroups
str(data_Exp2)

data_Exp1$Time_30 <- as.numeric(data_Exp2$Time_30)

Disbudding1<-subset(data_Exp2,Order=="1")
Disbudding2<-subset(data_Exp2,Order=="2")

t_test_result <- t.test(Disbudding1$Time_30-900, mu = 0)
t_test_result # 0.04069

t_test_result <- t.test(Disbudding2$Time_30-900, mu = 0)
t_test_result # 0.6895

bf_onesample_1 <- ttestBF(x = Disbudding1$Time_30, mu = 900)
bf_onesample_1 # 2.215059

bf_onesample_2 <- ttestBF(x = Disbudding2$Time_30, mu = 900)
bf_onesample_2 # 0.3321441

bf_df_1 <- extractBF(bf_onesample_1, onlybf = TRUE)  # returns numeric BF10
bf_df_1 # 2.215059

bf_df_2 <- extractBF(bf_onesample_2, onlybf = TRUE)  # returns numeric BF10
bf_df_2 # 0.3321441

BF10 <- as.numeric(bf_df_1)
BF01 <- 1 / BF10
BF01 # 0.4514553


BF10 <- as.numeric(bf_df_2)
BF01 <- 1 / BF10
BF01 # 3.010742

# Is simplified model good enough?
anova(lm1,lm1s)

#First pen entered----
data_Exp2$first_pen_DB = ifelse(first_pen_test == "yes", 1, 0) #Change to binary: is the first pen entered the disbudding one?
attach(data_Exp2)
ggplot(data_Exp2, aes(x = factor(first_pen_DB), fill = factor(first_pen_DB)))+
  geom_bar()
chisq.test(c(10,8))

#Where laid down----
data_Exp2$pen_ld_DB = ifelse(first_lied == "yes", 1,
                             ifelse(first_lied == "no", 0, NA)) #Change to binary: is pen laid down in the disbudding one? (NA = did not lay down)
attach(data_Exp2)
ggplot(data_Exp2, aes(x = factor(pen_ld_DB), fill = factor(pen_ld_DB)))+
  geom_bar()
chisq.test(c(6,8))
