# Supplementary material for: Calves disbudded with local nerve block and analgesic show conditioned place aversion two days later but not in the hours post-disbudding
Source: Anim Welf. 2026 Apr 20;35:e25. doi: 10.1017/awf.2026.10082 (PMC13101027; doi:10.1017/awf.2026.10082)
Supplement: Ledger et al. supplementary material [file S0962728626100827sup001.zip › Data Final.csv]

Week	Calf	Experiment	Breed	Sex	Treatment	Colour	Order	Time_15	Time_C_15	Time_D_15	Proportion_15min	Time_30	Time_C_30	Time_D_30	Proportion_30min	Time test lying	Time test before lying	first_lied	Time_hab	Time_hab_2	first_pen_hab	first_pen_test
1	455	1	Longhorn	Bull	C	blue	2	98	98	802	10.88888889	98	98	1702	5.444444444	0	97	no	511	1022	yes	yes
1	455	1	Longhorn	Bull	D	white	1	802			89.11111111	1702			94.55555556	1260	157	yes	389	778	no	no
1	456	1	Longhorn	Bull	D	blue	2	202			22.44444444	202			11.22222222	0	202		406	812	yes	yes
1	456	1	Longhorn	Bull	C	white	1	698	698	202	77.55555556	1598	1598	202	88.77777778	0	1598		494	988	no	no
1	457	1	Longhorn	Bull	D	blue	1	363			40.33333333	728			40.44444444	0	724	no	213	426	no	yes
1	457	1	Longhorn	Bull	C	white	2	537	537	363	59.66666667	1072	1072	728	59.55555556	268	811	yes	687	1374	yes	no
1	458	1	Longhorn	Heifer	C	blue	1	307	307	593	34.11111111	684	684	1116	38	0	289	no	755	1510	yes	no
1	458	1	Longhorn	Heifer	D	white	2	593			65.88888889	1116			62	449	432	yes	145	290	no	yes
2	469	1	Blue	Bull	D	blue	2	895.58			99.50888889	1276			70.88888889	170	1111	yes	704	1408	no	no
2	469	1	Blue	Bull	C	white	1	4.42	4.42	895.58	0.491111111	524	524	1276	29.11111111	0	528	no	196	392	yes	yes
2	471	1	Blue	Bull	D	blue	1	383			42.55555556	608			33.77777778	0	609	no	445	890	yes	yes
2	471	1	Blue	Bull	C	white	2	517	517	383	57.44444444	524	524	608	29.11111111	508	684	yes	455	910	no	no
2	472	1	Blue	Bull	C	blue	1	578	578	322	64.22222222	1478	1478	322	82.11111111	1094	386	yes	724	1448	yes	yes
2	472	1	Blue	Bull	D	white	2	322			35.77777778	322			17.88888889	0	322	no	176	352	no	no
3	477	1	Blue	Bull	C	blue	2	377	377	523	41.88888889	377	377	1423	20.94444444	203	73	yes	568	1136	yes	yes
3	477	1	Blue	Bull	D	white	1	523			58.11111111	1423			79.05555556	581	0	no	332	664	no	no
3	478	1	Blue	Bull	C	blue	1	579	579	321	64.33333333	1055	1055	745	58.61111111	771	145	no	649	1298	yes	yes
3	478	1	Blue	Bull	D	white	2	321			35.66666667	745			41.38888889	155	179	yes	251	502	no	no
3	481	1	Blue	Bull	D	blue	1	560			62.22222222	960			53.33333333	0	960	no	80	160	no	no
3	481	1	Blue	Bull	C	white	2	340	340	560	37.77777778	840	840	960	46.66666667	432	408	yes	820	1640	yes	yes
3	482	1	Blue	Heifer	D	blue	2	467			51.88888889	467			25.94444444	0	468	no	331	662	no	no
3	482	1	Blue	Heifer	C	white	1	433	433	467	48.11111111	1333	1333	467	74.05555556	820	517	yes	569	1138	yes	yes
4	483	1	Longhorn	Bull	D	blue	1	632			70.22222222	1532			85.11111111	819	713	yes	279	558	yes	yes
4	483	1	Longhorn	Bull	C	white	2	268	268	632	29.77777778	268	268	1532	14.88888889	0	268	no	621	1242	no	no
4	484	1	Longhorn	Bull	C	blue	2	260	260	640	28.88888889	260	260	1540	14.44444444	0	260	no	516	1032	no	yes
4	484	1	Longhorn	Bull	D	white	1	640			71.11111111	1540			85.55555556	1039	506	yes	384	768	yes	no
4	485	1	Longhorn	Bull	D	blue	2	690			76.66666667	1590			88.33333333	1391	176	yes	330	660	yes	yes
4	485	1	Longhorn	Bull	C	white	1	210	210	690	23.33333333	210	210	1590	11.66666667	0	210	no	570	1140	no	no
4	486	1	Longhorn	Bull	C	blue	1	399	399	501	44.33333333	399	399	1401	22.16666667	125	198	yes	652	1304	yes	yes
4	486	1	Longhorn	Bull	D	white	2	501			55.66666667	1401			77.83333333	1071	0	no	248	496	no	no
1	487	2	Longhorn	Heifer	D	blue	1	510			56.66666667	869			48.27777778	176	397	yes	649	1298	yes	no
1	487	2	Longhorn	Heifer	C	white	2	390	390	510	43.33333333	931	931	869	51.72222222	0	390	no	251	502	no	yes
1	491	2	Blue	Bull	C	blue	1	341	341	559	37.88888889	419	419	1381	23.27777778	0	419	no	632	1264	yes	yes
1	491	2	Blue	Bull	D	white	2	559			62.11111111	1381			76.72222222	637	817	yes	268	536	no	no
1	492	2	Longhorn	Bull	C	blue	2	0	0	900	0	0	0	1800	0	0	0	no	622	1244	no	no
1	492	2	Longhorn	Bull	D	white	1	900			100	1800			100	1638	198	yes	278	556	yes	yes
1	493	2	Longhorn	Bull	D	blue	2	797			88.55555556	1024			56.88888889	204	545	yes	706	1412	yes	yes
1	493	2	Longhorn	Bull	C	white	1	43	43	797	4.777777778	776	776	1024	43.11111111	221	43	no	194	388	no	no
2	495	2	Longhorn	Heifer	D	blue	1	623			69.22222222	864			48	97	624	no	393	786	no	yes
2	495	2	Longhorn	Heifer	C	white	2	277	277	623	30.77777778	936	936	864	52	392	318	yes	507	1014	yes	no
2	496	2	Longhorn	Bull	C	blue	1	504	504	396	56	1404	1404	396	78	872	531	yes	374	748	yes	yes
2	496	2	Longhorn	Bull	D	white	2	396			44	396			22	0	396	no	526	1052	no	no
2	497	2	Blue	Bull	D	blue	2	386			42.88888889	386			21.44444444	0	386	no	491	982	yes	no
2	497	2	Blue	Bull	C	white	1	514	514	386	57.11111111	1414	1414	386	78.55555556	524	595	yes	409	818	no	yes
2	498	2	Blue	Heifer	C	blue	2	332	332	568	36.88888889	728	728	1072	40.44444444	258	470	yes	407	814	yes	yes
2	498	2	Blue	Heifer	D	white	1	568			63.11111111	1072			59.55555556	0	1072	no	493	986	no	no
3	499	2	Longhorn	Heifer	C	blue	1	624	624	276	69.33333333	942	942	856	52.33333333	0	942		187	374	no	no
3	499	2	Longhorn	Heifer	D	white	2	276			30.66666667	856			47.55555556	0	856		713	1426	yes	yes
3	503	2	Longhorn	Bull	D	blue	2	292			32.44444444	1192			66.22222222	793	375	yes	430	860	no	no
3	503	2	Longhorn	Bull	C	white	1	608	608	292	67.55555556	608	608	1192	33.77777778	0	608	no	470	940	yes	yes
4	511	2	Longhorn	Bull	D	blue	2	585			65	625			34.72222222	0	625	no	399	798	yes	no
4	511	2	Longhorn	Bull	C	white	1	315	315	585	35	1175	1175	625	65.27777778	106	1069	yes	501	1002	no	yes
4	512	2	Longhorn	Bull	C	blue	2	416	416	482	46.22222222	986	986	814	54.77777778	0	986		267	534	no	no
4	512	2	Longhorn	Bull	D	white	1	482			53.55555556	814			45.22222222	0	814		633	1266	yes	yes
4	516	2	Longhorn	Bull	D	blue	1	544			60.44444444	1444			80.22222222	548	886	yes	124	248	no	yes
4	516	2	Longhorn	Bull	C	white	2	356	356	544	39.55555556	356	356	1444	19.77777778	0	356	no	776	1552	yes	no
4	517	2	Longhorn	Heifer	C	blue	1	541	541	359	60.11111111	1121	1121	679	62.27777778	292	784	yes	682	1364	yes	yes
4	517	2	Longhorn	Heifer	D	white	2	359			39.88888889	679			37.72222222	0	679	no	218	436	no	no
5	530	1	Blue	Heifer	D	blue	2	680			75.55555556	1360			75.55555556	0	1360		565	1130	yes	no
5	530	1	Blue	Heifer	C	white	1	220	220	680	24.44444444	440	440	1360	24.44444444	0	440		335	670	no	yes
5	531	2	Longhorn	Heifer	C	blue	1	579	579	321	64.33333333	604	604	1196	33.55555556	0	579	no	401	802	yes	yes
5	531	2	Longhorn	Heifer	D	white	2	321			35.66666667	1196			66.44444444	427	604	yes	499	998	no	no
5	533	2	Longhorn	Bull	D	blue	1	860			95.55555556	1514			84.11111111	0	1514		805	1610	no	no
5	533	2	Longhorn	Bull	C	white	2	40	40	860	4.444444444	286	286	1514	15.88888889	0	286		95	190	yes	yes
C1	572	1	Holstein	Heifer	C	blue	2	506	506	394	56.22222222	1238	1238	562	68.77777778	0	1238		519	1038	no	no
C1	572	1	Holstein	Heifer	D	white	1	394			43.77777778	562			31.22222222	0	562		381	762	yes	yes
C1	573	1	Holstein	Heifer	D	blue	2	408			45.33333333	992			55.11111111	0	992		244	488		no
C1	573	1	Holstein	Heifer	C	white	1	492	492	408	54.66666667	808	808	992	44.88888889	0	808		656	1312		yes
C2	579	2	Holstein	Heifer	D	blue	1	860			95.55555556	1449			80.5	669	781	yes	187	374	yes	yes
C2	579	2	Holstein	Heifer	C	white	2	40	40	860	4.444444444	351	351	1449	19.5	0	351	no	713	1426	no	no
C2	581	2	Holstein	Heifer	C	blue	1	489	489	411	54.33333333	981	981	819	54.5	0	981		571	1142	no	no
C2	581	2	Holstein	Heifer	D	white	2	411			45.66666667	819			45.5	0	819		329	658	yes	yes
C2	583	1	Holstein	Heifer	C	blue	2	490	490	410	54.44444444	490	490	1310	27.22222222	0	490		529	1058	no	no
C2	583	1	Holstein	Heifer	D	white	1	410			45.55555556	1310			72.77777778	0	1310		371	742	yes	yes
